# Supplementary material for: Healthful and Unhealthful Plant-Based Diets and Their Association with Cardiometabolic Targets in Women Diagnosed with Breast Cancer: A Cross-Sectional Analysis of a Lifestyle Trial
Source: Nutrients. 2025 Dec 2;17(23):3782. doi: 10.3390/nu17233782 (PMC12694399; doi:10.3390/nu17233782)
Supplement: Supplementary file 1 [file nutrients-17-03782-s001.zip]

Archive with 1 entries (1 files):
- nutrients-3987346-supplementary.pdf
